# Supplementary material for: Development of a risk model based on autophagy-related genes to predict survival and immunotherapy response in ovarian cancer
Source: Hereditas. 2023 Feb 1;160:4. doi: 10.1186/s41065-023-00263-2 (PMC9890868; doi:10.1186/s41065-023-00263-2)
Supplement: Supplementary file 1 — Additional file 1: Supplementary Table 1. Eight GSE datasets for ovarian cancer cohorts. Table 2. 232 autophagy related genes. Table 3. 20 autophagy related genes with prognostic value. Table 4. 28 types of immune cells. [file 41065_2023_263_MOESM1_ESM.xlsx]

## Sheet: S2 Table 
symbol
AMBRA1
APOL1
ARNT
ARSA
ARSB
ATF4
ATF6
ATG10
ATG12
ATG16L1
ATG16L2
ATG2A
ATG2B
ATG3
ATG4A
ATG4B
ATG4C
ATG4D
ATG5
ATG7
ATG9A
ATG9B
ATIC
BAG1
BAG3
BAK1
BAX
BCL2
BCL2L1
BECN1
BID
BIRC5
BIRC6
BNIP1
BNIP3
BNIP3L
C12orf44
C17orf88
CALCOCO2
CAMKK2
CANX
CAPN1
CAPN10
CAPN2
CAPNS1
CASP1
CASP3
CASP4
CASP8
CCL2
CCR2
CD46
CDKN1A
CDKN1B
CDKN2A
CFLAR
CHMP2B
CHMP4B
CLN3
CTSB
CTSD
CTSL1
CX3CL1
CXCR4
DAPK1
DAPK2
DDIT3
DIRAS3
DLC1
DNAJB1
DNAJB9
DRAM1
EDEM1
EEF2
EEF2K
EGFR
EIF2AK2
EIF2AK3
EIF2S1
EIF4EBP1
EIF4G1
ERBB2
ERN1
ERO1L
FADD
FAM48A
FAS
FKBP1A
FKBP1B
FOS
FOXO1
FOXO3
GAA
GABARAP
GABARAPL1
GABARAPL2
GAPDH
GNAI3
GNB2L1
GOPC
GRID1
GRID2
HDAC1
HDAC6
HGS
HIF1A
HSP90AB1
HSPA5
HSPA8
HSPB8
IFNG
IKBKB
IKBKE
IL24
IRGM
ITGA3
ITGA6
ITGB1
ITGB4
ITPR1
GAA
GABARAP
GABARAPL1
GABARAPL2
GAPDH
GNAI3
GNB2L1
GOPC
GRID1
GRID2
KIAA0226
KIAA0652
KIAA0831
KIF5B
KLHL24
LAMP1
LAMP2
MAP1LC3A
MAP1LC3B
MAP1LC3C
MAP2K7
MAPK1
MAPK3
MAPK8
MAPK8IP1
MAPK9
MBTPS2
MLST8
MTMR14
MTOR
MYC
NAF1
NAMPT
NBR1
NCKAP1
NFE2L2
NFKB1
NKX2-3
NLRC4
NPC1
NRG1
NRG2
NRG3
P4HB
PARK2
PARP1
PEA15
PELP1
PEX14
PEX3
PIK3C3
PIK3R4
PINK1
PPP1R15A
PRKAB1
PRKAR1A
PRKCD
PRKCQ
PTEN
PTK6
RAB11A
RAB1A
RAB24
RAB33B
RAB5A
RAB7A
RAC1
RAF1
RB1
RB1CC1
RELA
RGS19
RHEB
RPS6KB1
RPTOR
SAR1A
SERPINA1
SESN2
SH3GLB1
SIRT1
SIRT2
SPHK1
SPNS1
SQSTM1
ST13
STK11
TBK1
TM9SF1
TMEM49
TMEM74
TNFSF10
TP53
TP53INP2
TP63
TP73
TSC1
TSC2
TUSC1
ULK1
ULK2
ULK3
USP10
UVRAG
VAMP3
VAMP7
VEGFA
WDFY3
WDR45
WDR45L
WIPI1
WIPI2
ZFYVE1

## Sheet: S1 Table
Accession number	Platform	Tumor samples	Normal samples	Survival data	Stage	PMID	Title
GSE9891	GPL570	285	0	NA	stage I-IV：285	18698038	Novel molecular subtypes of serous and endometrioid ovarian cancer linked to clinical outcome
GSE18520	GPL570	53	10	53	stage I-IV：53	19962670	Whole-genome oligonucleotide expression analysis of papillary serous ovarian adenocarcinomas cancer into molecular subtypes: characterization, validation, and prognostic value.
GSE19829	GPL570	28	0	28	stage II/III:28	20547991	A gene expression profile of BRCAness that is associated with outcome in ovarian cancer
GSE20565	GPL570	140	0		stage I-IV：140	20492709	Primary and secondary ovarian tumors
GSE26193	GPL570	107	0	107	stage I-IV：107	33603134	Control of oxidative stress by miRNA and impact on ovarian tumorigenesis
GSE30161	GPL570	58	0	58	stage II/III:58	22348014	Genomic Multivariate Predictors of Response to Adjuvant Chemotherapy in Ovarian Carcinoma: Predicting Platinum Resistance
GSE26712	GPL96	185	10	185		18593951	A Gene Signature Predicting for Survival in Suboptimally Debulked Patients with Ovarian Cancer

## Sheet: S3 Table 
	p.value	HR (95% CI for HR)
ITGB1	0.0027	1.4 (1.1-1.6)
GABARAP	0.017	1.3 (1.1-1.7)
FOXO3	0.045	1.2 (1-1.5)
SAR1A	0.012	1.3 (1.1-1.6)
RAB7A	0.027	1.3 (1-1.5)
CDKN1B	0.012	1.2 (1-1.4)
FOS	0.0074	1.1 (1-1.2)
SERPINA1	0.0015	0.89 (0.83-0.96)
NAMPT	0.04	1.1 (1-1.3)
WDR45	0.042	0.83 (0.7-0.99)
CALCOCO2	0.028	1.2 (1-1.5)
CAPN1	0.00017	0.68 (0.56-0.83)
FADD	0.002	0.7 (0.55-0.88)
RB1	0.0064	1.3 (1.1-1.5)
BAG1	0.00029	0.7 (0.58-0.85)
KIAA0226	0.02	1.2 (1-1.5)
GAA	0.013	0.8 (0.67-0.95)
SIRT1	0.0069	1.4 (1.1-1.7)
TP73	0.029	0.63 (0.41-0.95)
NRG2	0.026	1.3 (1-1.7)

## Sheet:  S4 Table
CellType	AffymetrixID	Symbol	Gene.Symbol	ENTREZ_GENE_ID
aDC	205569_at	LAMP3	LAMP3	27074
aDC	207533_at	CCL1	CCL1	6346
aDC	210029_at	INDO	IDO1	3620
aDC	218400_at	OAS3	OAS3	4940
aDC	219424_at	EBI3	EBI3	10148
B cells	204836_at	GLDC	GLDC	2731
B cells	205229_s_at	COCH	COCH	1690
B cells	205316_at	SLC15A2	SLC15A2	6565
B cells	205544_s_at	CR2	CR2	1380
B cells	205671_s_at	HLA-DOB	HLA-DOB	3112
B cells	205861_at	SPIB	SPIB	6689
B cells	205901_at	PNOC	PNOC	5368
B cells	206255_at	BLK	BLK	640
B cells	206398_s_at	CD19	CD19	930
B cells	206478_at	KIAA0125	KIAA0125	9834
B cells	206641_at	TNFRSF17	TNFRSF17	608
B cells	206896_s_at	GNG7	GNG7	2788
B cells	207445_s_at	CCR9	CCR9	10803
B cells	207655_s_at	BLNK	BLNK	29760
B cells	207819_s_at	ABCB4	ABCB4	5244
B cells	209199_s_at	MEF2C	MEF2C	4208
B cells	209200_at	MEF2C	MEF2C	4208
B cells	209374_s_at	IGHM	IGHM	3507
B cells	209995_s_at	TCL1A	TCL1A	8115
B cells	210347_s_at	BCL11A	BCL11A	53335
B cells	210356_x_at	MS4A1	MS4A1	931
B cells	210432_s_at	SCN3A	SCN3A	6328
B cells	212715_s_at	MICAL3	MICAL3	57553
B cells	213674_x_at	IGHG1	IGHD	3495
B cells	215118_s_at	IGHA1	AL928768.3 /// Ig alpha 1-[alpha]2m /// IGH	3492
B cells	215217_at	IGKC	IGKC	3514
B cells	215565_at	DTNB	LOC101929272	101929272
B cells	215925_s_at	CD72	CD72	971
B cells	217138_x_at	IGL@	IGLC1	3537
B cells	217418_x_at	MS4A1	MS4A1	931
B cells	218948_at	QRSL1	QRSL1	55278
B cells	218949_s_at	QRSL1	QRSL1	55278
B cells	219073_s_at	OSBPL10	OSBPL10	114884
B cells	219497_s_at	BCL11A	BCL11A	53335
B cells	220377_at	FAM30A	KIAA0125	9834
B cells	221234_s_at	BACH2	BACH2	60468
B cells	221239_s_at	FCRL2	FCRL2	79368
B cells	222285_at	IGHG1	IGHD	3495
B cells	39318_at	TCL1A	TCL1A	8115
Blood vessels	204677_at	CDH5	CDH5	1003
CD8 T cells	200664_s_at	DNAJB1	DNAJB1	3337
CD8 T cells	200666_s_at	DNAJB1	DNAJB1	3337
CD8 T cells	201367_s_at	ZFP36L2	ZFP36L2	678
CD8 T cells	201369_s_at	ZFP36L2	ZFP36L2	678
CD8 T cells	201557_at	VAMP2	VAMP2	6844
CD8 T cells	202165_at	PPP1R2	PPP1R2	5504
CD8 T cells	202495_at	TBCC	TBCC	6903
CD8 T cells	202595_s_at	LEPROTL1	LEPROTL1	23484
CD8 T cells	203538_at	CAMLG	CAMLG	819
CD8 T cells	203543_s_at	KLF9	KLF9	687
CD8 T cells	203725_at	GADD45A	GADD45A	1647
CD8 T cells	205758_at	CD8A	CD8A	925
CD8 T cells	206059_at	ZNF91	ZNF91	7644
CD8 T cells	206390_x_at	PF4	PF4	5196
CD8 T cells	206555_s_at	THUMPD1	THUMPD1	55623
CD8 T cells	207001_x_at	TSC22D3	TSC22D3	1831
CD8 T cells	207057_at	SLC16A7	SLC16A7	9194
CD8 T cells	207460_at	GZMM	GZMM	3004
CD8 T cells	208078_s_at	ZEB1	SIK1	150094
CD8 T cells	208319_s_at	RBM3	RBM3	5935
CD8 T cells	209871_s_at	APBA2	APBA2	321
CD8 T cells	210054_at	C4orf15	HAUS3	79441
CD8 T cells	210172_at	SF1	SF1	7536
CD8 T cells	210607_at	FLT3LG	FLT3LG	2323
CD8 T cells	212574_x_at	C19orf6	TMEM259	91304
CD8 T cells	212620_at	ZNF609	ZNF609	23060
CD8 T cells	213649_at	SFRS7	SRSF7	6432
CD8 T cells	214617_at	PRF1	PRF1	5551
CD8 T cells	214958_s_at	TMC6	TMC6	11322
CD8 T cells	216361_s_at	MYST3	KAT6A	7994
CD8 T cells	217729_s_at	AES	AES	166
CD8 T cells	218006_s_at	ZNF22	ZNF22	7570
CD8 T cells	218405_at	ABT1	ABT1	29777
CD8 T cells	218929_at	CDKN2AIP	CDKN2AIP	55602
CD8 T cells	219168_s_at	ARHGAP8	PRR5	55615
CD8 T cells	219541_at	LIME1	LIME1	54923
CD8 T cells	47069_at	PRR5	PRR5	55615
CD8 T cells	64432_at	C12orf47	MAPKAPK5-AS1	51275
Cytotoxic cells	204198_s_at	RUNX3	RUNX3	864
Cytotoxic cells	204794_at	DUSP2	DUSP2	1844
Cytotoxic cells	205488_at	GZMA	GZMA	3001
Cytotoxic cells	205495_s_at	GNLY	GNLY	10578
Cytotoxic cells	205883_at	ZBTB16	ZBTB16	7704
Cytotoxic cells	207795_s_at	KLRD1	KLRD1	3824
Cytotoxic cells	207796_x_at	KLRD1	KLRD1	3824
Cytotoxic cells	209870_s_at	APBA2	APBA2	321
Cytotoxic cells	210321_at	GZMH	GZMH	2999
Cytotoxic cells	210426_x_at	RORA	RORA	6095
Cytotoxic cells	210606_x_at	KLRD1	KLRD1	3824
Cytotoxic cells	213915_at	NKG7	NKG7	4818
Cytotoxic cells	214450_at	CTSW	CTSW	1521
Cytotoxic cells	214470_at	KLRB1	KLRB1	3820
Cytotoxic cells	218921_at	SIGIRR	SIGIRR	59307
Cytotoxic cells	220646_s_at	KLRF1	KLRF1	51348
Cytotoxic cells	221087_s_at	APOL3	APOL3	80833
Cytotoxic cells	37145_at	GNLY	GNLY	10578
Cytotoxic cells	52940_at	SIGIRR	SIGIRR	59307
DC	205404_at	HSD11B1	HSD11B1	3290
DC	206407_s_at	CCL13	CCL13	6357
DC	207277_at	CD209	CD209	30835
DC	207861_at	CCL22	CCL22	6367
DC	207900_at	CCL17	CCL17	6361
DC	212841_s_at	PPFIBP2	PPFIBP2	8495
DC	32625_at	NPR1	NPR1	4881
Eosinophils	201108_s_at	THBS1	THBS1	7057
Eosinophils	201109_s_at	THBS1	THBS1	7057
Eosinophils	202981_x_at	SIAH1	SIAH1	6477
Eosinophils	203313_s_at	TGIF1	TGIF1	7050
Eosinophils	203394_s_at	HES1	HES1	3280
Eosinophils	203395_s_at	HES1	HES1	3280
Eosinophils	204301_at	KBTBD11	KBTBD11	9920
Eosinophils	204776_at	THBS4	THBS4	7060
Eosinophils	205262_at	KCNH2	KCNH2	3757
Eosinophils	205566_at	ABHD2	ABHD2	11057
Eosinophils	206111_at	RNASE2	RNASE2	6036
Eosinophils	206207_at	CLC	CLC	1178
Eosinophils	206361_at	GPR44	PTGDR2	11251
Eosinophils	207111_at	EMR1	EMR1	2015
Eosinophils	207167_at	IGSF2	CD101	9398
Eosinophils	207594_s_at	SYNJ1	SYNJ1	8867
Eosinophils	208304_at	CCR3	CCR3	1232
Eosinophils	209398_at	HIST1H1C	HIST1H1C	3006
Eosinophils	210036_s_at	KCNH2	KCNH2	3757
Eosinophils	210744_s_at	IL5RA	IL5RA	3568
Eosinophils	211517_s_at	IL5RA	IL5RA	3568
Eosinophils	211810_s_at	GALC	GALC	2581
Eosinophils	211922_s_at	CAT	CAT	847
Eosinophils	212665_at	TIPARP	TIPARP	25976
Eosinophils	212990_at	SYNJ1	SYNJ1	8867
Eosinophils	214183_s_at	TKTL1	TKTL1	8277
Eosinophils	214873_at	LRP5L	LRP5L	91355
Eosinophils	216360_x_at	RRP12	RRP12	23223
Eosinophils	216370_s_at	TKTL1	TKTL1	8277
Eosinophils	218344_s_at	RCOR3	RCOR3	55758
Eosinophils	219695_at	SMPD3	SMPD3	55512
Eosinophils	220813_at	CYSLTR2	CYSLTR2	57105
Eosinophils	221170_at	HRH4	HRH4	59340
Eosinophils	221928_at	ACACB	ACACB	32
Eosinophils	222195_s_at	C9orf156	C9orf156	51531
Eosinophils	43427_at	ACACB	ACACB	32
Eosinophils	49452_at	ACACB	ACACB	32
Eosinophils	59375_at	MYO15B	MYO15B	80022
iDC	202201_at	BLVRB	BLVRB	645
iDC	202286_s_at	TACSTD2	TACSTD2	4070
iDC	203104_at	CSF1R	CSF1R	1436
iDC	203305_at	F13A1	F13A1	2162
iDC	203815_at	GSTT1	GSTT1	2952
iDC	203911_at	RAP1GAP	RAP1GAP	5909
iDC	203940_s_at	VASH1	VASH1	22846
iDC	203980_at	FABP4	FABP4	2167
iDC	204117_at	PREP	PREP	5550
iDC	204580_at	MMP12	MMP12	4321
iDC	204925_at	CTNS	CTNS	1497
iDC	205613_at	SYT17	SYT17	51760
iDC	205987_at	CD1C	CD1C	911
iDC	206062_at	GUCA1A	GUCA1A	2978
iDC	206682_at	CLEC10A	CLEC10A	10462
iDC	206749_at	CD1B	CD1B	910
iDC	206932_at	CH25H	CH25H	9023
iDC	208510_s_at	PPARG	PPARG	5468
iDC	208592_s_at	CD1E	CD1E	913
iDC	209735_at	ABCG2	ABCG2	9429
iDC	210220_at	FZD2	FZD2	2535
iDC	210325_at	CD1A	CD1A	909
iDC	215784_at	CD1E	CD1E	913
iDC	216604_s_at	SLC7A8	SLC7A8	23428
iDC	218019_s_at	NM_021941	PDXK	8566
iDC	218375_at	NUDT9	NUDT9	53343
iDC	219666_at	MS4A6A	MS4A6A	64231
iDC	219697_at	HS3ST2	HS3ST2	9956
iDC	221266_s_at	TM7SF4	DCSTAMP	81501
iDC	221274_s_at	LMAN2L	LMAN2L	81562
Lymph vessels	204879_at	PDPN	PDPN	10630
Lymph vessels	209946_at	VEGFC	VEGFC	7424
Macrophages	201324_at	EMP1	EMP1	2012
Macrophages	201647_s_at	SCARB2	SCARB2	950
Macrophages	202052_s_at	RAI14	RAI14	26064
Macrophages	202450_s_at	CTSK	CTSK	1513
Macrophages	203381_s_at	APOE	APOE	348
Macrophages	203645_s_at	CD163	CD163	9332
Macrophages	203646_at	FDX1	FDX1	2230
Macrophages	203889_at	SCG5	SCG5	6447
Macrophages	203922_s_at	CYBB	CYBB	1536
Macrophages	204058_at	ME1	ME1	4199
Macrophages	204983_s_at	GPC4	GPC4	2239
Macrophages	204984_at	GPC4	GPC4	2239
Macrophages	205206_at	KAL1	KAL1	3730
Macrophages	205342_s_at	SULT1C2	SULT1C2	6819
Macrophages	205819_at	MARCO	MARCO	8685
Macrophages	208075_s_at	CCL7	CCL7	6354
Macrophages	208168_s_at	CHIT1	CHIT1	1118
Macrophages	208423_s_at	MSR1	MSR1	4481
Macrophages	209396_s_at	CHI3L1	CHI3L1	1116
Macrophages	211190_x_at	CD84	CD84	8832
Macrophages	211470_s_at	SULT1C2	SULT1C2	6819
Macrophages	211748_x_at	PTGDS	PTGDS	5730
Macrophages	211887_x_at	MSR1	MSR1	4481
Macrophages	212187_x_at	PTGDS	PTGDS	5730
Macrophages	212989_at	SGMS1	SGMS1	259230
Macrophages	214390_s_at	BCAT1	BCAT1	586
Macrophages	214452_at	BCAT1	BCAT1	586
Macrophages	214701_s_at	FN1	FN1	2335
Macrophages	214770_at	MSR1	MSR1	4481
Macrophages	214974_x_at	CXCL5	CXCL5	6374
Macrophages	215049_x_at	CD163	CD163	9332
Macrophages	215891_s_at	GM2A	GM2A	2760
Macrophages	218673_s_at	ATG7	ATG7	10533
Macrophages	219295_s_at	PCOLCE2	PCOLCE2	26577
Macrophages	219607_s_at	MS4A4A	MS4A4A	51338
Macrophages	219890_at	CLEC5A	CLEC5A	23601
Macrophages	220380_at	DNASE2B	DNASE2B	58511
Macrophages	221019_s_at	COLEC12	COLEC12	81035
Macrophages	52651_at	COL8A2	COL8A2	1296
Mast cells	203196_at	ABCC4	ABCC4	10257
Mast cells	203949_at	MPO	MPO	4353
Mast cells	204035_at	SCG2	SCG2	7857
Mast cells	204041_at	MAOB	MAOB	4129
Mast cells	205011_at	LOH11CR2A	VWA5A	4013
Mast cells	205051_s_at	KIT	KIT	3815
Mast cells	205127_at	PTGS1	PTGS1	5742
Mast cells	205428_s_at	CALB2	CALB2	794
Mast cells	205624_at	CPA3	CPA3	1359
Mast cells	205653_at	CTSG	CTSG	1511
Mast cells	205683_x_at	TPSAB1	TPSAB1	7177
Mast cells	205857_at	SLC18A2	SLC18A2	6571
Mast cells	206281_at	ADCYAP1	ADCYAP1	116
Mast cells	206283_s_at	TAL1	TAL1	6886
Mast cells	206519_x_at	SIGLEC6	SIGLEC6	946
Mast cells	206520_x_at	SIGLEC6	SIGLEC6	946
Mast cells	206645_s_at	NR0B1	NR0B1	190
Mast cells	206676_at	CEACAM8	CEACAM8	1088
Mast cells	206726_at	PGDS	HPGDS	27306
Mast cells	206871_at	ELA2	ELANE	1991
Mast cells	207067_s_at	HDC	HDC	3067
Mast cells	207134_x_at	TPSB2	TPSB2	64499
Mast cells	207496_at	MS4A2	MS4A2	2206
Mast cells	207497_s_at	MS4A2	MS4A2	2206
Mast cells	207741_x_at	NM_003293	TPSAB1	7177
Mast cells	209710_at	GATA2	GATA2	2624
Mast cells	210084_x_at	TPSAB1	TPSAB1	7177
Mast cells	210102_at	LOH11CR2A	VWA5A	4013
Mast cells	210796_x_at	SIGLEC6	SIGLEC6	946
Mast cells	211549_s_at	HPGD	HPGD	3248
Mast cells	211743_s_at	PRG2	PRG2	5553
Mast cells	212686_at	PPM1H	PPM1H	57460
Mast cells	214533_at	CMA1	CMA1	1215
Mast cells	215039_at	LOC339524	LINC01140	339524
Mast cells	215382_x_at	TPSAB1	TPSAB1	7177
Mast cells	218211_s_at	MLPH	MLPH	79083
Mast cells	219090_at	SLC24A3	SLC24A3	57419
Mast cells	57588_at	SLC24A3	SLC24A3	57419
Neutrophils	202877_s_at	CD93	CD93	22918
Neutrophils	202878_s_at	CD93	CD93	22918
Neutrophils	203434_s_at	MME	MME	4311
Neutrophils	203435_s_at	MME	MME	4311
Neutrophils	203591_s_at	CSF3R	CSF3R	1441
Neutrophils	204007_at	FCGR3B	FCGR3B	2215
Neutrophils	204307_at	KIAA0329	TECPR2	9895
Neutrophils	205119_s_at	FPR1	FPR1	2357
Neutrophils	205715_at	BST1	BST1	683
Neutrophils	205863_at	S100A12	S100A12	6283
Neutrophils	205896_at	SLC22A4	SLC22A4	6583
Neutrophils	206222_at	TNFRSF10C	TNFRSF10C	8794
Neutrophils	206515_at	CYP4F3	CYP4F3	4051
Neutrophils	206522_at	MGAM	MGAM	8972
Neutrophils	207008_at	IL8RB	CXCR2	3579
Neutrophils	207094_at	IL8RA	CXCR1	3577
Neutrophils	207674_at	FCAR	FCAR	2204
Neutrophils	208052_x_at	CEACAM3	CEACAM3	1084
Neutrophils	210146_x_at	LILRB2	LILRB2	10288
Neutrophils	210772_at	FPRL1	FPR2	2358
Neutrophils	210773_s_at	FPRL1	FPR2	2358
Neutrophils	210789_x_at	CEACAM3	CEACAM3	1084
Neutrophils	211163_s_at	TNFRSF10C	TNFRSF10C	8794
Neutrophils	211307_s_at	FCAR	FCAR	2204
Neutrophils	211806_s_at	KCNJ15	KCNJ15	3772
Neutrophils	211816_x_at	FCAR	FCAR	2204
Neutrophils	213524_s_at	G0S2	G0S2	50486
Neutrophils	215783_s_at	ALPL	ALPL	249
Neutrophils	218136_s_at	SLC25A37	SLC25A37	51312
Neutrophils	218610_s_at	FLJ11151	CPPED1	55313
Neutrophils	218660_at	DYSF	DYSF	8291
Neutrophils	219403_s_at	HPSE	HPSE	10855
Neutrophils	220000_at	SIGLEC5	SIGLEC5	8778
Neutrophils	220528_at	VNN3	VNN3	55350
Neutrophils	221541_at	CRISPLD2	CRISPLD2	83716
NK CD56bright cells	204014_at	DUSP4	DUSP4	1846
NK CD56bright cells	204015_s_at	DUSP4	DUSP4	1846
NK CD56bright cells	204691_x_at	PLA2G6	PLA2G6	8398
NK CD56bright cells	204803_s_at	RRAD	RRAD	6236
NK CD56bright cells	205906_at	FOXJ1	FOXJ1	2302
NK CD56bright cells	206365_at	XCL1	XCL1	6375
NK CD56bright cells	206436_at	MPPED1	MPPED1	758
NK CD56bright cells	210647_x_at	PLA2G6	PLA2G6	8398
NK CD56bright cells	214676_x_at	MUC3B	MUC3B	57876
NK CD56bright cells	215409_at	BG255923	LPCAT4	254531
NK CD56bright cells	215938_s_at	PLA2G6	PLA2G6	8398
NK CD56bright cells	221672_s_at	NIBP	TRAPPC9	83696
NK CD56bright cells	38398_at	MADD	MADD	8567
NK CD56dim cells	202320_at	GTF3C1	GTF3C1	2975
NK CD56dim cells	208179_x_at	KIR2DL3	KIR2DL3	3804
NK CD56dim cells	208203_x_at	KIR2DS5	KIR2DS5	3810
NK CD56dim cells	210164_at	GZMB	GZMB	3002
NK CD56dim cells	211389_x_at	KIR3DS1	KIR3DS1	3813
NK CD56dim cells	211532_x_at	KIR2DS2	KIR2DS2	100132285
NK CD56dim cells	211687_x_at	KIR3DL1	KIR3DL1	3811
NK CD56dim cells	216434_at	FLJ20699	TTC38	55020
NK CD56dim cells	216552_x_at	KIR2DS1	KIR2DS4	3809
NK CD56dim cells	216676_x_at	KIR3DL3	KIR3DL3	115653
NK CD56dim cells	217875_s_at	TMEPAI	PMEPA1	56937
NK CD56dim cells	221417_x_at	EDG8	S1PR5	53637
NK CD56dim cells	221658_s_at	IL21R	IL21R	50615
NK cells	203426_s_at	IGFBP5	IGFBP5	3488
NK cells	203842_s_at	MAPRE3	MAPRE3	22924
NK cells	206180_x_at	ZNF747	ZNF747	65988
NK cells	206366_x_at	XCL1	XCL1	6375
NK cells	206416_at	ZNF205	ZNF205	7755
NK cells	206438_x_at	TCTN2	TCTN2	79867
NK cells	206827_s_at	NM_014274	TRPV6	55503
NK cells	206986_at	FGF18	FGF18	8817
NK cells	207004_at	BCL2	BCL2	596
NK cells	207555_s_at	TBXA2R	TBXA2R	6915
NK cells	207860_at	NCR1	NCR1	9437
NK cells	209057_x_at	CDC5L	CDC5L	988
NK cells	209280_at	MRC2	MRC2	9902
NK cells	209415_at	FZR1	FZR1	51343
NK cells	209646_x_at	ALDH1B1	ALDH1B1	219
NK cells	209979_at	ADARB1	ADARB1	104
NK cells	210459_at	PSMD4	PSMD4	5710
NK cells	211225_at	FUT5	FUT5	2527
NK cells	211865_s_at	FZR1	FZR1	51343
NK cells	212972_x_at	AL080130	APBB2	323
NK cells	214174_s_at	PDLIM4	PDLIM4	8572
NK cells	215019_x_at	ZNF528	ZNF528	84436
NK cells	215582_x_at	MCM3AP	MCM3AP	8888
NK cells	216888_at	LDB3	LDB3	11155
NK cells	217058_at	AF107846	GNAS	2778
NK cells	217088_s_at	NCR1	NCR1	9437
NK cells	217095_x_at	NCR1	NCR1	9437
NK cells	219058_x_at	TINAGL1	TINAGL1	64129
NK cells	220024_s_at	PRX	PRX	57716
NK cells	220181_x_at	SLC30A5	SLC30A5	64924
NK cells	221068_at	NM_017616	KANK2	25959
Normal mucosa	200795_at	SPARCL1	SPARCL1	8404
Normal mucosa	201162_at	IGFBP7	IGFBP7	3490
Normal mucosa	201497_x_at	MYH11	MYH11	4629
Normal mucosa	201616_s_at	CALD1	CALD1	800
Normal mucosa	201852_x_at	COL3A1	COL3A1	1281
Normal mucosa	201884_at	CEACAM5	CEACAM5	1048
Normal mucosa	201893_x_at	DCN	DCN	1634
Normal mucosa	202202_s_at	LAMA4	LAMA4	3910
Normal mucosa	202274_at	ACTG2	ACTG2	72
Normal mucosa	202291_s_at	MGP	MGP	4256
Normal mucosa	202489_s_at	FXYD3	FXYD3	5349
Normal mucosa	202555_s_at	MYLK	MYLK	4638
Normal mucosa	202994_s_at	FBLN1	FBLN1	2192
Normal mucosa	203824_at	TSPAN8	TSPAN8	7103
Normal mucosa	203903_s_at	HEPH	HEPH	9843
Normal mucosa	204272_at	LGALS4	LGALS4	3960
Normal mucosa	205547_s_at	TAGLN	TAGLN	6876
Normal mucosa	205809_s_at	WASL	WASL	8976
Normal mucosa	206116_s_at	TPM1	TPM1	7168
Normal mucosa	207961_x_at	MYH11	MYH11	4629
Normal mucosa	209071_s_at	RGS5	RGS5	8490
Normal mucosa	209173_at	AGR2	AGR2	10551
Normal mucosa	209289_at	NFIB	NFIB	4781
Normal mucosa	209355_s_at	PPAP2B	PPAP2B	8613
Normal mucosa	209612_s_at	ADH1B	ADH1B	125
Normal mucosa	209847_at	CDH17	CDH17	1015
Normal mucosa	210987_x_at	TPM1	TPM1	7168
Normal mucosa	211161_s_at	COL3A1	COL3A1	1281
Normal mucosa	211896_s_at	DCN	DCN	1634
Normal mucosa	211959_at	IGFBP5	IGFBP5	3488
Normal mucosa	212067_s_at	C1R	C1R	715
Normal mucosa	212077_at	CALD1	CALD1	800
Normal mucosa	212097_at	CAV1	CAV1	857
Normal mucosa	212226_s_at	PPAP2B	PPAP2B	8613
Normal mucosa	212294_at	GNG12	GNG12	55970
Normal mucosa	213944_x_at	GNA11	GNA11	2767
Normal mucosa	213953_at	KRT20	KRT20	54474
Normal mucosa	215076_s_at	COL3A1	COL3A1	1281
Normal mucosa	564_at	GNA11	GNA11	2767
pDC	206148_at	IL3RA	IL3RA	3563
SW480 cancer cells	200894_s_at	FKBP4	FKBP4	2288
SW480 cancer cells	201820_at	KRT5	KRT5	3852
SW480 cancer cells	202504_at	TRIM29	TRIM29	23650
SW480 cancer cells	203304_at	BAMBI	BAMBI	25805
SW480 cancer cells	203417_at	MFAP2	MFAP2	4237
SW480 cancer cells	203423_at	RBP1	RBP1	5947
SW480 cancer cells	203797_at	VSNL1	VSNL1	7447
SW480 cancer cells	203798_s_at	VSNL1	VSNL1	7447
SW480 cancer cells	204268_at	S100A2	S100A2	6273
SW480 cancer cells	204540_at	EEF1A2	EEF1A2	1917
SW480 cancer cells	204733_at	KLK6	KLK6	5653
SW480 cancer cells	204989_s_at	ITGB4	ITGB4	3691
SW480 cancer cells	205258_at	INHBB	INHBB	3625
SW480 cancer cells	205774_at	F12	F12	2161
SW480 cancer cells	206027_at	S100A3	S100A3	6274
SW480 cancer cells	207239_s_at	PCTK1	CDK16	5127
SW480 cancer cells	207360_s_at	NTSR1	NTSR1	4923
SW480 cancer cells	207529_at	DEFA5	DEFA5	1670
SW480 cancer cells	207935_s_at	KRT13	KRT13	3860
SW480 cancer cells	208711_s_at	CCND1	CCND1	595
SW480 cancer cells	208916_at	SLC1A5	SLC1A5	6510
SW480 cancer cells	209591_s_at	BMP7	BMP7	655
SW480 cancer cells	209784_s_at	JAG2	JAG2	3714
SW480 cancer cells	209885_at	RHOD	RHOD	29984
SW480 cancer cells	210854_x_at	SLC6A8	SLC6A8	6535
SW480 cancer cells	211518_s_at	BMP4	BMP4	652
SW480 cancer cells	213713_s_at	LOC89944	GLB1L2	89944
SW480 cancer cells	213843_x_at	SLC6A8	SLC6A8	6535
SW480 cancer cells	214079_at	DHRS2	DHRS2	10202
SW480 cancer cells	214571_at	FGF3	FGF3	2248
SW480 cancer cells	218678_at	NM_024609	NES	10763
SW480 cancer cells	218908_at	ASPSCR1	ASPSCR1	79058
SW480 cancer cells	219143_s_at	RPP25	RPP25	54913
SW480 cancer cells	219491_at	LRFN4	LRFN4	78999
SW480 cancer cells	219733_s_at	SLC27A5	SLC27A5	10998
SW480 cancer cells	221701_s_at	STRA6	STRA6	64220
SW480 cancer cells	32137_at	JAG2	JAG2	3714
SW480 cancer cells	41037_at	TEAD4	TEAD4	7004
T cells	202747_s_at	ITM2A	ITM2A	9452
T cells	204890_s_at	LCK	LCK	3932
T cells	204891_s_at	LCK	LCK	3932
T cells	205456_at	CD3E	CD3E	916
T cells	205790_at	SKAP1	SKAP1	8631
T cells	205831_at	CD2	CD2	914
T cells	206545_at	CD28	CD28	940
T cells	206761_at	CD96	CD96	10225
T cells	206804_at	CD3G	CD3G	917
T cells	209670_at	TRA@	TRAC	28755
T cells	209671_x_at	TRA@	TRAC	28755
T cells	210038_at	PRKCQ	PRKCQ	5588
T cells	210039_s_at	PRKCQ	PRKCQ	5588
T cells	210116_at	SH2D1A	SH2D1A	4068
T cells	210915_x_at	TRBC1	TRBC1	28639
T cells	211685_s_at	NCALD	NCALD	83988
T cells	213193_x_at	TRBC1	TRBC1	28639
T cells	213539_at	CD3D	CD3D	915
T cells	213830_at	TRA@	YME1L1	10730
T cells	213958_at	CD6	CD6	923
T cells	216191_s_at	TRA@	TRDV3	28516
T cells	217147_s_at	TRAT1	TRAT1	50852
T cells	219528_s_at	BCL11B	BCL11B	64919
T helper cells	200683_s_at	UBE2L3	UBE2L3	7332
T helper cells	201306_s_at	ANP32B	ANP32B	10541
T helper cells	201414_s_at	NAP1L4	NAP1L4	4676
T helper cells	201528_at	RPA1	RPA1	6117
T helper cells	202361_at	SEC24C	SEC24C	9632
T helper cells	202746_at	ITM2A	ITM2A	9452
T helper cells	203340_s_at	SLC25A12	SLC25A12	8604
T helper cells	203428_s_at	ASF1A	ASF1A	25842
T helper cells	205446_s_at	ATF2	ATF2	1386
T helper cells	205965_at	BATF	BATF	10538
T helper cells	208798_x_at	GOLGA8A	GOLGA8A	23015
T helper cells	210439_at	ICOS	ICOS	29851
T helper cells	211856_x_at	CD28	CD28	940
T helper cells	212546_s_at	FRYL	FRYL	285527
T helper cells	213305_s_at	PPP2R5C	PPP2R5C	5527
T helper cells	213594_x_at	FUSIP1	SRSF10	10772
T helper cells	214109_at	LRBA	LRBA	987
T helper cells	218248_at	FAM111A	FAM111A	63901
T helper cells	218768_at	NUP107	NUP107	57122
T helper cells	219126_at	PHF10	PHF10	55274
T helper cells	219544_at	C13orf34	BORA	79866
T helper cells	221699_s_at	DDX50	DDX50	79009
Tcm	203578_s_at	SLC7A6	SLC7A6	9057
Tcm	203747_at	AQP3	AQP3	360
Tcm	204576_s_at	CLUAP1	CLUAP1	23059
Tcm	205285_s_at	FYB	FYB	2533
Tcm	206624_at	USP9Y	USP9Y	8287
Tcm	206828_at	TXK	TXK	7294
Tcm	206965_at	KLF12	KLF12	11278
Tcm	207686_s_at	CASP8	CASP8	841
Tcm	207971_s_at	CEP68	CEP68	23177
Tcm	208442_s_at	ATM	ATM	472
Tcm	209997_x_at	PCM1	PCM1	5108
Tcm	210441_at	CDC14A	CDC14A	8556
Tcm	210556_at	NFATC3	NFATC3	4775
Tcm	210800_at	TIMM8A	TIMM8A	1678
Tcm	210858_x_at	ATM	ATM	472
Tcm	213472_at	HNRPH1	HNRNPH1	3187
Tcm	213584_s_at	CREBZF	CREBZF	58487
Tcm	214131_at	CYorf15B	TXLNGY	246126
Tcm	214272_at	CYLD	CYLD	1540
Tcm	214786_at	MAP3K1	MAP3K1	4214
Tcm	215041_s_at	DOCK9	DOCK9	23348
Tcm	215105_at	CG030	N4BP2L2-IT2	116828
Tcm	215175_at	PCNX	PCNX	22990
Tcm	215201_at	REPS1	REPS1	85021
Tcm	215275_at	TRAF3IP3	TRAF3IP3	80342
Tcm	215521_at	PHC3	PHC3	80012
Tcm	215743_at	RPP38	NMT2	9397
Tcm	216624_s_at	MLL	KMT2A	4297
Tcm	217610_at	POLR2J2	SPDYE2	441273
Tcm	221638_s_at	STX16	STX16	8675
Tcm	221805_at	NEFL	NEFL	4747
Tem	201759_at	TBCD	TBCD	6904
Tem	201815_s_at	TBC1D5	TBC1D5	9779
Tem	205897_at	NFATC4	NFATC4	4776
Tem	206279_at	PRKY	PRKY	5616
Tem	206978_at	CCR2	CCR2	729230
Tem	207106_s_at	LTK	LTK	4058
Tem	207794_at	CCR2	CCR2	729230
Tem	208262_x_at	MEFV	MEFV	4210
Tem	208719_s_at	DDX17	DDX17	10521
Tem	210109_at	C7orf54	SND1-IT1	27099
Tem	210786_s_at	FLI1	FLI1	2313
Tem	211825_s_at	EWSR1	FLI1	2313
Tem	212609_s_at	AKT3	AKT3	10000
Tem	217230_at	VIL2	EZR	7430
Tem	217397_at	TRA@	TCRA /// TCRA /// TRAV10 /// TRAV10 /// YME1L1	10730
Tem	32502_at	GDPD5	GDPD5	81544
TFH	202786_at	STK39	STK39	27347
TFH	204201_s_at	PTPN13	PTPN13	5783
TFH	204260_at	CHGB	CHGB	1114
TFH	204529_s_at	TOX	TOX	9760
TFH	204995_at	CDK5R1	CDK5R1	8851
TFH	205242_at	CXCL13	CXCL13	10563
TFH	205336_at	PVALB	PVALB	5816
TFH	206126_at	BLR1	CXCR5	643
TFH	206363_at	MAF	MAF	4094
TFH	207634_at	PDCD1	PDCD1	5133
TFH	207949_s_at	ICA1	ICA1	3382
TFH	207996_s_at	C18orf1	LDLRAD4	753
TFH	208189_s_at	MYO7A	MYO7A	4647
TFH	209348_s_at	MAF	MAF	4094
TFH	209574_s_at	C18orf1	LDLRAD4	753
TFH	210055_at	TSHR	TSHR	7253
TFH	210073_at	ST8SIA1	ST8SIA1	6489
TFH	210480_s_at	MYO6	MYO6	4646
TFH	210547_x_at	ICA1	ICA1	3382
TFH	210993_s_at	SMAD1	SMAD1	4086
TFH	213060_s_at	CHI3L2	CHI3L2	1117
TFH	213534_s_at	PASK	PASK	23178
TFH	214463_x_at	HIST1H4K	HIST1H4J	8363
TFH	216734_s_at	BLR1	CXCR5	643
TFH	216945_x_at	PASK	PASK	23178
TFH	218259_at	MKL2	MKL2	57496
TFH	218476_at	POMT1	POMT1	10585
TFH	218573_at	MAGEH1	MAGEH1	28986
TFH	218839_at	HEY1	HEY1	23462
TFH	219256_s_at	SH3TC1	SH3TC1	54436
TFH	219521_at	B3GAT1	B3GAT1	27087
TFH	219615_s_at	KCNK5	KCNK5	8645
TFH	220212_s_at	THADA	THADA	63892
TFH	220485_s_at	SIRPG	SIRPG	55423
TFH	220868_s_at	SLC7A10	SLC7A10	56301
TFH	221874_at	KIAA1324	KIAA1324	57535
TFH	33197_at	MYO7A	MYO7A	4647
TFH	44783_s_at	HEY1	HEY1	23462
TFH	54632_at	THADA	THADA	63892
TFH	57516_at	ZNF764	ZNF764	92595
Tgd	203562_at	FEZ1	FEZ1	9638
Tgd	205103_at	C1orf61	C1orf61	10485
Tgd	207840_at	CD160	CD160	11126
Tgd	217143_s_at	TRD@	TCRDV2 /// TRDC /// TRDC /// YME1L1	10730
Th1 cells	201525_at	APOD	APOD	347
Th1 cells	201641_at	BST2	BST2	684
Th1 cells	203716_s_at	DPP4	DPP4	1803
Th1 cells	204103_at	CCL4	CCL4	6351
Th1 cells	205120_s_at	SGCB	SGCB	6443
Th1 cells	205282_at	LRP8	LRP8	7804
Th1 cells	205548_s_at	BTG3	BTG3	10950
Th1 cells	205691_at	SYNGR3	SYNGR3	9143
Th1 cells	205692_s_at	CD38	CD38	952
Th1 cells	206508_at	CD70	CD70	970
Th1 cells	206806_at	DGKI	DGKI	9162
Th1 cells	206975_at	LTA	LTA	4049
Th1 cells	206999_at	IL12RB2	IL12RB2	3595
Th1 cells	209457_at	DUSP5	DUSP5	1847
Th1 cells	209840_s_at	LRRN3	LRRN3	54674
Th1 cells	210229_s_at	CSF2	CSF2	1437
Th1 cells	210354_at	IFNG	IFNG	3458
Th1 cells	210571_s_at	CMAH	CMAHP	8418
Th1 cells	211478_s_at	DPP4	DPP4	1803
Th1 cells	212062_at	ATP9A	ATP9A	10079
Th1 cells	213419_at	APBB2	APBB2	323
Th1 cells	214844_s_at	DOK5	DOK5	55816
Th1 cells	219454_at	EGFL6	EGFL6	25975
Th1 cells	220118_at	ZBTB32	ZBTB32	27033
Th1 cells	221165_s_at	IL22	IL22	50616
Th1 cells	221331_x_at	CTLA4	CTLA4	1493
Th1 cells	38037_at	HBEGF	HBEGF	1839
Th1 cells	40148_at	APBB2	APBB2	323
Th17 cells	205707_at	IL17RA	IL17RA	23765
Th17 cells	206419_at	RORC	RORC	6097
Th17 cells	208402_at	IL17A	IL17A	3605
Th17 cells	216876_s_at	IL17A	IL17A	3605
Th2 cells	202534_x_at	DHFR	DHFR	1719
Th2 cells	202691_at	SNRPD1	SNRPD1	6632
Th2 cells	202967_at	GSTA4	GSTA4	2941
Th2 cells	203076_s_at	SMAD2	SMAD2	4087
Th2 cells	203077_s_at	SMAD2	SMAD2	4087
Th2 cells	204179_at	MB	MB	4151
Th2 cells	204510_at	CDC7	CDC7	8317
Th2 cells	204728_s_at	WDHD1	WDHD1	11169
Th2 cells	205167_s_at	CDC25C	CDC25C	995
Th2 cells	206942_s_at	PMCH	PMCH	5367
Th2 cells	206974_at	CXCR6	CXCR6	10663
Th2 cells	207509_s_at	LAIR2	LAIR2	3904
Th2 cells	208131_s_at	PTGIS	PTGIS	5740
Th2 cells	208353_x_at	ANK1	ANK1	286
Th2 cells	209172_s_at	CENPF	CENPF	1063
Th2 cells	209602_s_at	GATA3	GATA3	2625
Th2 cells	209717_at	EVI5	EVI5	7813
Th2 cells	210334_x_at	BIRC5	BIRC5	332
Th2 cells	210617_at	PHEX	PHEX	5251
Th2 cells	211469_s_at	CXCR6	CXCR6	10663
Th2 cells	212110_at	SLC39A14	SLC39A14	23516
Th2 cells	212472_at	MICAL2	MICAL2	9645
Th2 cells	213245_at	ADCY1	ADCY1	107
Th2 cells	217892_s_at	LIMA1	LIMA1	51474
Th2 cells	219502_at	NEIL3	NEIL3	55247
Th2 cells	220085_at	HELLS	HELLS	3070
Th2 cells	220841_s_at	AHI1	AHI1	54806
Th2 cells	220842_at	AHI1	AHI1	54806
Th2 cells	221111_at	IL26	IL26	55801
Th2 cells	221569_at	AHI1	AHI1	54806
Th2 cells	48808_at	DHFR	DHFR	1719
TReg	221333_at	FOXP3	FOXP3	50943
TReg	221334_s_at	FOXP3	FOXP3	50943
